# Supplementary material for: Variation of lifespan in multiple strains, and effects of dietary restriction and BmFoxO on lifespan in silkworm, Bombyx mori
Source: Oncotarget. 2016 Dec 26;8(5):7294–300. doi: 10.18632/oncotarget.14235 (PMC5352321; doi:10.18632/oncotarget.14235)
Supplement: Supplementary file 2 [file oncotarget-08-7294-s002.xlsx]

## Sheet: Sheet1
Table S1: Primer sequences used for RT-qPCR and dsRNA synthesis in this study
Primer name	Sense sequence (5′→3′)	Antisense sequence (5′→3′)	Application
BmFoxO	GCACAGGACAACAGGCTCACAC	GCTTGGCGTCGGGATTGA	RT-qPCR
sw22934	TTCGTACTGCTCTTCTCG	CAAAGTTGATAGCAATTCCCT	RT-qPCR
dsBmFoxO	GAATTAATACGACTCACTATAGGGAGATCATAACGCAAGCCATCAC	GAATTAATACGACTCACTATAGGGAGAGGGCGACAACTGGAAACTG	RNA interference
dsRed	TAATACGACTCACTATAGGGGTACGGCTCCAAGGTGTACG	TAATACGACTCACTATAGGGGGTGTAGTCCTCGTTGTGGG	RNA interference
