# Supplementary material for: Variation of lifespan in multiple strains, and effects of dietary restriction and BmFoxO on lifespan in silkworm, Bombyx mori
Source: Oncotarget. 2016 Dec 26;8(5):7294–300. doi: 10.18632/oncotarget.14235 (PMC5352321; doi:10.18632/oncotarget.14235)
Supplement: Supplementary file 3 [file oncotarget-08-7294-s003.xlsx]

## Sheet: Sheet1
Table S2 Significance of lifespan differences in nine strains
Strain	Mean lifespana	nb	vs. modc	vs. rtd	vs. N4e	vs. SichuanM3f	vs. Dazao-Ng	vs. C108h	vs. C145i	vs. Xiafangj	vs. J106k
18-115	33.79 ± 1.48	194	-	p<0.0001	p<0.0001	p<0.0001	p<0.0001	p<0.0001	p<0.0001	p<0.0001	p<0.0001
15-001	38.46 ± 1.87	172		-	n.s.	p<0.0001	p<0.0001	p<0.0001	p<0.0001	p<0.0001	p<0.0001
N4	38.51 ± 1.70	127			-	p<0.0001	p<0.0001	p<0.0001	p<0.0001	p<0.0001	p<0.0001
SichuanM3	41.11 ± 1.84	139				-	p<0.05	p<0.0001	p<0.0001	p<0.0001	p<0.0001
Dazao-N	41.57 ± 1.99	182					-	p<0.0001	p<0.0001	p<0.0001	p<0.0001
C108	44.01 ± 1.53	121						-	p<0.001	p<0.0001	p<0.0001
C145	44.85 ± 2.28	161							-	p<0.0001	p<0.0001
Xiafang	48.64 ± 2.36	123								-	n.s.
J106	48.75 ± 2.76	138									-
amean ± standard deviation (days).
bnumber of animals counted.
cp-values were calculated with t-tests compared with 18-115.
dp-values were calculated with t-tests compared with 15-001.
ep-values were calculated with t-tests compared with N4.
fp-values were calculated with t-tests compared with SichuanM3.
gp-values were calculated with t-tests compared with Dazao-N.
hp-values were calculated with t-tests compared with C108.
ip-values were calculated with t-tests compared with C145.
jp-values were calculated with t-tests compared with Xiafang.
kp-values were calculated with t-tests compared with J106.
