# Supplementary material for: Variation of lifespan in multiple strains, and effects of dietary restriction and BmFoxO on lifespan in silkworm, Bombyx mori
Source: Oncotarget. 2016 Dec 26;8(5):7294–300. doi: 10.18632/oncotarget.14235 (PMC5352321; doi:10.18632/oncotarget.14235)
Supplement: Supplementary file 4 [file oncotarget-08-7294-s004.xlsx]

## Sheet: Sheet1
Table S3 Significance of difference in the maximum lifespan of nine strains
Strain	Maximum lifespana	nb	vs. modc	vs. rtd	vs. N4e	vs. SichuanM3f	vs. Dazao-Ng	vs. C108h	vs. C145i	vs. Xiafangj	vs. J106k
18-115	36.49 ± 0.63	20	-	p<0.0001	p<0.0001	p<0.0001	p<0.0001	p<0.0001	p<0.0001	p<0.0001	p<0.0001
15-001	41.30 ± 0.27	17		-	n.s.	p<0.0001	p<0.0001	p<0.0001	p<0.0001	p<0.0001	p<0.0001
N4	41.32 ± 0.17	13			-	p<0.0001	p<0.0001	p<0.0001	p<0.0001	p<0.0001	p<0.0001
SichuanM3	44.31 ± 0.48	14				-	p<0.05	p<0.0001	p<0.0001	p<0.0001	p<0.0001
Dazao-N	44.84 ± 0.53	18					-	p<0.0001	p<0.0001	p<0.0001	p<0.0001
C108	46.76 ± 0.44	12						-	p<0.001	p<0.0001	p<0.0001
C145	49.10 ± 0.85	16							-	p<0.0001	p<0.0001
Xiafang	52.31 ± 0.81	12								-	p<0.01
J106	53.31 ± 0.50	14									-
amean ± standard deviation (days).
bnumber of animals counted.
cp-values were calculated with t-tests compared with 18-115.
dp-values were calculated with t-tests compared with 15-001.
ep-values were calculated with t-tests compared with N4.
fp-values were calculated with t-tests compared with SichuanM3.
gp-values were calculated with t-tests compared with Dazao-N.
hp-values were calculated with t-tests compared with C108.
ip-values were calculated with t-tests compared with C145.
jp-values were calculated with t-tests compared with Xiafang.
kp-values were calculated with t-tests compared with J106.
